# Supplementary material for: Exercise and Caloric Restriction Exert Different Benefits on Skeletal Muscle Metabolism in Aging Condition
Source: Nutrients. 2023 Dec 3;15(23):5004. doi: 10.3390/nu15235004 (PMC10708263; doi:10.3390/nu15235004)
Supplement: Supplementary file 1 [file nutrients-15-05004-s001.zip]

Archive with 1 entries (1 files):
- nutrients-2732977-supplementary.pdf
